# Supplementary material for: Evidence of microevolution of Salmonella Typhimurium during a series of egg-associated outbreaks linked to a single chicken farm
Source: BMC Genomics. 2013 Nov 19;14:800. doi: 10.1186/1471-2164-14-800 (PMC3870983; doi:10.1186/1471-2164-14-800)
Supplement: Additional file 1: Table S1 — Details of SNPs that define, or vary within, the S. Typhimurium 135@ group. [file 1471-2164-14-800-S1.xlsx]

## Sheet: consequences_STm135.csv
SL1344 coordinate	Isolates containing SNP	SL1344 reference allele	Alternative allele	Coding change	Gene	Product	Codon	Ancestral Codon -> Derived Codon	Ancestral AA -> Derived AA
547209	STm9	G	A	non synonymous	SL1344_0482	ferrochelatase	270	GCC -> ACC	A -> T
935702	STm9	C	A	synonymous	SL1344_0839	D-alanyl-D-alanine carboxypeptidase (penicillin-binding protein 6 precursor)	315	GGC -> GGA	G -> G
1427887	STm9	C	T	non synonymous	SL1344_1319	tetrathionate reductase subunit B	51	GCC -> ACC	A -> T
1856711	STm9	T	C	non synonymous	SL1344_1729	cell volume regulation protein A	17	GTA -> GCA	V -> A
2301206	STm9	C	T	non synonymous	SL1344_2180	endonuclease IV	278	CAG -> TAG	Q -> *
2434762	STm9	G	T	synonymous	SL1344_2295	NADH dehydrogenase I chain C; chain D	415	GGC -> GGA	G -> G
2449521	STm9	C	T	non synonymous	SL1344_2308	hypothetical protein	76	CAG -> TAG	Q -> *
3825268	STm9	C	A	non synonymous	SL1344_3585	hypothetical protein	91	GAG -> GAT	E -> D
540987	STm8	A	G	non synonymous	SL1344_0477	DNA polymerase III subunits gamma and tau	198	CAC -> CGC	H -> R
1311762	STm8	G	T	non synonymous	SL1344_1214	hypothetical protein	393	GCG -> GAG	A -> E
3306764	STm5	G	A	non synonymous	SL1344_3100	amino acid transport protein	284	GCC -> GTC	A -> V
123167	STm4	G	A	synonymous	SL1344_0105	DedA family integral membrane protein	187	CTG -> CTA	L -> L
235510	STm4	G	C	non synonymous	SL1344_0200	minor fimbrial subunit stff	86	GGT -> GCT	G -> A
304816	STm4	T	G	non synonymous	SL1344_0260	hypothetical protein	299	GAA -> GCA	E -> A
347653	STm4	T	C	intergenic
457212	STm4	C	A	non synonymous	SL1344_0396	maltodextrin glucosidase	515	CAG -> AAG	Q -> K
511658	STm4	C	T	synonymous	SL1344_0449	hypothetical protein	65	TTG -> TTA	L -> L
554451	STm4	G	A	non synonymous	SL1344_0487	UDP-sugar hydrolase	444	GTT -> ATT	V -> I
617736	STm4	T	A	intergenic
629315	STm4	C	G	non synonymous	SL1344_0559	sigma 54-associated DNA-binding protein	166	AAC -> AAG	N -> K
730564	STm4	T	C	synonymous	SL1344_0655	apolipoprotein N-acyltransferase	186	GCA -> GCG	A -> A
944942	STm4	G	A	non synonymous	SL1344_0849	hypothetical protein	59	GCC -> ACC	A -> T
947133	STm4	T	A	non synonymous	SL1344_0853	hypothetical protein	105	TTA -> TAA	L -> *
994459	STm4	C	A	synonymous	SL1344_0898	cell division protein FtsK	184	GTC -> GTA	V -> V
1250576	STm4	A	G	intergenic
1352112	STm4	C	T	non synonymous	SL1344_1251	phospho-beta-glucosidase B	106	CAC -> TAC	H -> Y
1391302	STm4	C	T	non synonymous	SL1344_1287	putative electron transfer flavoprotein subunit	14	GTA -> ATA	V -> I
1396359	STm4	G	A	intergenic
1485414	STm4	T	A	non synonymous	SL1344_1385	endonuclease III	211	ATT -> TTT	I -> F
1569353	STm4	G	T	synonymous	SL1344_1467	uptake hydrogenase-1 large subunit	433	CCC -> CCA	P -> P
1606029	STm4	C	T	non synonymous	SL1344_1498	formate dehydrogenase, nitrate-inducible, cytochrome b556(fdn) subunit (formate dehydrogenase-n gamma subunit) (fdh-n gamma subunit) (anaerobic formate dehydrogenase cytochrome b556 subunit)	121	GTG -> ATG	V -> M
1718765	STm4	A	C	non synonymous	SL1344_1599	invasin-like protein	424	GTG -> GGG	V -> G
1850953	STm4	C	T	synonymous	SL1344_1723	glutamate dehydrogenase	190	GGC -> GGT	G -> G
1914873	STm4	A	T	intergenic
1963093	STm4	G	T	synonymous	SL1344_1845	penicillin-binding protein	336	GCG -> GCT	A -> A
1968920	STm4	G	A	non synonymous	SL1344_1849	flagellar biosynthetic protein FlhB	28	CCC -> TCC	P -> S
1987682	STm4	G	A	synonymous	SL1344_1869	hypothetical protein	20	TAC -> TAT	Y -> Y
2141064	STm4	G	A	non synonymous	SL1344_2043	secreted protein SopA	594	GCC -> ACC	A -> T
2211337	STm4	G	T	synonymous	SL1344_2102	hypothetical protein	377	GCG -> GCT	A -> A
2283863	STm4	C	T	non synonymous	SL1344_2166	galactoside transport atp-binding protein mgla	113	CGT -> CAT	R -> H
2316696	STm4	T	A	non synonymous	SL1344_2194	putative binding-protein-dependent transporter	316	CTG -> CAG	L -> Q
2316718	STm4	T	C	synonymous	SL1344_2194	putative binding-protein-dependent transporter	323	GTT -> GTC	V -> V
2352651	STm4	G	T	synonymous	SL1344_2227	ferredoxin-type protein NapH	265	CGC -> CGA	R -> R
2359248	STm4	C	T	non synonymous	SL1344_2233	putative ABC transporter ATP-binding protein	292	GCC -> ACC	A -> T
2399939	STm4	G	A	synonymous	SL1344_2263	hypothetical protein	67	TAC -> TAT	Y -> Y
2427446	STm4	G	T	synonymous	SL1344_2288	NADH dehydrogenase I chain k	24	ATC -> ATA	I -> I
2563194	STm4	G	A	synonymous	SL1344_2418	ethanolamine utilization protein EutK	59	GCC -> GCT	A -> A
2593656	STm4	G	A	non synonymous	SL1344_2444	putative efflux pump	765	CGC -> CAC	R -> H
2604010	STm4	G	T	synonymous	SL1344_2455	hypothetical protein	35	GGC -> GGA	G -> G
2698362	STm4	G	A	synonymous	SL1344_2521	lysine decarboxylase	232	GCG -> GCA	A -> A
2788656	STm4	G	A	non synonymous	SL1344_2612	putative RNA methyltransferase	70	CGC -> TGC	R -> C
2836226	STm4	A	T	intergenic
2948498	STm4	A	G	intergenic
2968925	STm4	G	T	synonymous	SL1344_2782	hypothetical protein	0	ACG -> ACT	T -> T
3029766	STm4	G	T	non synonymous	SL1344_2841	Iron transport protein, periplasmic-binding protein	274	GCC -> TCC	A -> S
3039165	STm4	G	T	non synonymous	SL1344_2854	type III secretion apparatus component	311	GCG -> GAG	A -> E
3045779	STm4	C	T	non synonymous	SL1344_2858	tyrosine phosphatase (associated with virulence)	167	AGT -> AAT	S -> N
3182628	STm4	C	T	synonymous	SL1344_2981	phosphoenolpyruvate-protein phosphotransferase	330	CTG -> CTA	L -> L
3260078	STm4	G	A	synonymous	SL1344_3053	hypothetical protein	233	CCG -> CCA	P -> P
3450789	STm4	C	A	non synonymous	SL1344_3233	PTS system galactitol-specific transporter subunit IIC	396	TCG -> TAG	S -> *
3906248	STm4	G	A	non synonymous	SL1344_3656	putative inner membrane protein	1236	GAT -> AAT	D -> N
3991800	STm4	A	T	non synonymous	SL1344_3734	putative PTS system protein	10	CTG -> CAG	L -> Q
4142173	STm4	T	C	non synonymous	SL1344_3872	ATP-dependent DNA helicase	289	ATT -> ACT	I -> T
4173154	STm4	G	C	intergenic
4179104	STm4	C	T	synonymous	SL1344_3905	DNA helicase II	673	GGC -> GGT	G -> G
4260698	STm4	A	T	non synonymous	SL1344_3975	putative acetyltransferase	206	ACG -> TCG	T -> S
4331099	STm4	A	G	intergenic
4425112	STm4	C	A	non synonymous	SL1344_4119	isocitrate lyase	51	GCG -> GAG	A -> E
4478185	STm4	C	T	non synonymous	SL1344_4172	glycerol-3-phosphate acyltransferase	570	GCC -> ACC	A -> T
4516926	STm4	G	A	synonymous	SL1344_4197	hypothetical protein	4387	GAG -> GAA	E -> E
4600877	STm4	G	C	synonymous	SL1344_4272	putative entericidin A	34	ACG -> ACC	T -> T
4620619	STm4	G	A	synonymous	SL1344_4291	hypothetical protein	51	GCG -> GCA	A -> A
4658181	STm4	C	T	non synonymous	SL1344_4333	hypothetical protein	167	GTA -> ATA	V -> I
4685345	STm4	C	T	non synonymous	SL1344_4354	methylmalonate-semialdehyde dehydrogenase	228	GCC -> ACC	A -> T
4691500	STm4	T	G	non synonymous	SL1344_4359	myo-inositol catabolism protein	187	GAT -> GAG	D -> E
4817961	STm4	T	C	non synonymous	SL1344_4469	PTS transport system, IID component	251	CTG -> CCG	L -> P
186944	STm2	G	A	synonymous	SL1344_0159	aconitate hydratase 2	364	CCG -> CCA	P -> P
755978	STm2	G	A	non synonymous	SL1344_0675	ferric uptake regulation protein	94	CTT -> TTT	L -> F
1030118	STm2	A	C	synonymous	SL1344_0923	hypothetical protein	117	GCA -> GCC	A -> A
1047926	STm2	C	T	intergenic
1998979	STm2	G	A	non synonymous	SL1344_1881	putative ABC transporter membrane protein	207	CAA -> TAA	Q -> *
2993699	STm2	G	T	non synonymous	SL1344_2806	carbon storage regulator	5	ACT -> AAT	T -> N
3470511	STm2	G	T	non synonymous	SL1344_3255	polynucleotide phosphorylase	526	GCT -> GAT	A -> D
71386	STm135@ (STm10, STm4, STm8, STm3, STm5, STm2, STm1, STm9, STm12, STm7, STm6, STm11)	A	G	synonymous	SL1344_0062	citrate lyase subunit alpha	168	GAA -> GAG	E -> E
110757	STm135@ (STm10, STm4, STm8, STm3, STm5, STm2, STm1, STm9, STm12, STm7, STm6, STm11)	C	A	non synonymous	SL1344_0097	ATP-dependent helicase HepA	719	GCC -> TCC	A -> S
242148	STm135@ (STm10, STm4, STm8, STm3, STm5, STm2, STm1, STm9, STm12, STm7, STm6, STm11)	C	A	synonymous	SL1344_0208	MTA/SAH nucleosidase	203	TCG -> TCT	S -> S
279070	STm135@ (STm10, STm4, STm8, STm3, STm5, STm2, STm1, STm9, STm12, STm7, STm6, STm11)	G	A	synonymous	SL1344_0237	cell cycle protein MesJ	108	CCG -> CCA	P -> P
346174	STm135@ (STm10, STm4, STm8, STm3, STm5, STm2, STm1, STm9, STm12, STm7, STm6, STm11)	G	T	intergenic
485287	STm135@ (STm10, STm4, STm8, STm3, STm5, STm2, STm1, STm9, STm12, STm7, STm6, STm11)	C	T	non synonymous	SL1344_0426	phosphonoacetaldehyde phosphonohydrolase	162	CCG -> TCG	P -> S
529371	STm135@ (STm10, STm4, STm8, STm3, STm5, STm2, STm1, STm9, STm12, STm7, STm6, STm11)	A	T	synonymous	SL1344_0468	acriflavin resistance protein B	838	GGT -> GGA	G -> G
680494	STm135@ (STm10, STm4, STm8, STm3, STm5, STm2, STm1, STm9, STm12, STm7, STm6, STm11)	C	T	non synonymous	SL1344_0606	citrate carrier	455	GTG -> ATG	V -> M
716899	STm135@ (STm10, STm4, STm8, STm3, STm5, STm2, STm1, STm9, STm12, STm7, STm6, STm11)	G	T	synonymous	SL1344_0642	hypothetical protein	195	GCC -> GCA	A -> A
730459	STm135@ (STm10, STm4, STm8, STm3, STm5, STm2, STm1, STm9, STm12, STm7, STm6, STm11)	C	T	synonymous	SL1344_0655	apolipoprotein N-acyltransferase	221	GCG -> GCA	A -> A
761034	STm135@ (STm10, STm4, STm8, STm3, STm5, STm2, STm1, STm9, STm12, STm7, STm6, STm11)	G	A	non synonymous	SL1344_0681	5-nitroimidazole antibiotic resistance	126	CCG -> TCG	P -> S
982527	STm135@ (STm10, STm4, STm8, STm3, STm5, STm2, STm1, STm9, STm12, STm7, STm6, STm11)	C	T	intergenic
1112535	STm135@ (STm10, STm4, STm8, STm3, STm5, STm2, STm1, STm9, STm12, STm7, STm6, STm11)	G	A	synonymous	SL1344_1004	hypothetical protein	343	CCG -> CCA	P -> P
1299940	STm135@ (STm10, STm4, STm8, STm3, STm5, STm2, STm1, STm9, STm12, STm7, STm6, STm11)	G	A	synonymous	SL1344_1194	putative ABC transport ATP-binding protein	187	GAG -> GAA	E -> E
1310642	STm135@ (STm10, STm4, STm8, STm3, STm5, STm2, STm1, STm9, STm12, STm7, STm6, STm11)	C	T	intergenic
1318511	STm135@ (STm10, STm4, STm8, STm3, STm5, STm2, STm1, STm9, STm12, STm7, STm6, STm11)	C	A	synonymous	SL1344_1219	hypothetical protein	16	ACG -> ACT	T -> T
1345661	STm135@ (STm10, STm4, STm8, STm3, STm5, STm2, STm1, STm9, STm12, STm7, STm6, STm11)	T	G	synonymous	SL1344_1243	hypothetical protein	84	CGT -> CGG	R -> R
1436196	STm135@ (STm10, STm4, STm8, STm3, STm5, STm2, STm1, STm9, STm12, STm7, STm6, STm11)	C	T	synonymous	SL1344_1326	putative two-component sensor kinase	85	GCG -> GCA	A -> A
1585986	STm135@ (STm10, STm4, STm8, STm3, STm5, STm2, STm1, STm9, STm12, STm7, STm6, STm11)	T	G	intergenic
1599848	STm135@ (STm10, STm4, STm8, STm3, STm5, STm2, STm1, STm9, STm12, STm7, STm6, STm11)	C	T	non synonymous	SL1344_1491	hypothetical protein	141	GGC -> AGC	G -> S
1651694	STm135@ (STm10, STm4, STm8, STm3, STm5, STm2, STm1, STm9, STm12, STm7, STm6, STm11)	T	C	non synonymous	SL1344_1534	putative peptidase	254	ATC -> GTC	I -> V
1671711	STm135@ (STm10, STm4, STm8, STm3, STm5, STm2, STm1, STm9, STm12, STm7, STm6, STm11)	A	G	intergenic
1733144	STm135@ (STm10, STm4, STm8, STm3, STm5, STm2, STm1, STm9, STm12, STm7, STm6, STm11)	G	A	non synonymous	SL1344_1613	transcriptional regulatory protein TyrR	478	CGT -> TGT	R -> C
1831562	STm135@ (STm10, STm4, STm8, STm3, STm5, STm2, STm1, STm9, STm12, STm7, STm6, STm11)	G	A	synonymous	SL1344_1705	glutamyl-tRNA reductase	334	GCC -> GCT	A -> A
1901240	STm135@ (STm10, STm4, STm8, STm3, STm5, STm2, STm1, STm9, STm12, STm7, STm6, STm11)	C	A	non synonymous	SL1344_1775	ProP effector protein	73	GGC -> TGC	G -> C
1914602	STm135@ (STm10, STm4, STm8, STm3, STm5, STm2, STm1, STm9, STm12, STm7, STm6, STm11)	G	A	intergenic
2028837	STm135@ (STm10, STm4, STm8, STm3, STm5, STm2, STm1, STm9, STm12, STm7, STm6, STm11)	C	G	non synonymous	SL1344_1915	hypothetical protein	63	GTC -> CTC	V -> L
2131503	STm135@ (STm10, STm4, STm8, STm3, STm5, STm2, STm1, STm9, STm12, STm7, STm6, STm11)	C	T	non synonymous	SL1344_2035	hypothetical protein	66	GCC -> ACC	A -> T
2169172	STm135@ (STm10, STm4, STm8, STm3, STm5, STm2, STm1, STm9, STm12, STm7, STm6, STm11)	G	A	synonymous	SL1344_2067	putative dehydratase RfbH	261	TGC -> TGT	C -> C
2279839	STm135@ (STm10, STm4, STm8, STm3, STm5, STm2, STm1, STm9, STm12, STm7, STm6, STm11)	C	T	non synonymous	SL1344_2163	putative oxidoreductase	244	GCC -> GTC	A -> V
2438483	STm135@ (STm10, STm4, STm8, STm3, STm5, STm2, STm1, STm9, STm12, STm7, STm6, STm11)	T	C	synonymous	SL1344_2299	NADH dehydrogenase operon transcriptional regulator	99	GGA -> GGG	G -> G
2468322	STm135@ (STm10, STm4, STm8, STm3, STm5, STm2, STm1, STm9, STm12, STm7, STm6, STm11)	A	G	non synonymous	SL1344_2328	putative amino acid transporter	190	ATT -> ACT	I -> T
2542038	STm135@ (STm10, STm4, STm8, STm3, STm5, STm2, STm1, STm9, STm12, STm7, STm6, STm11)	T	C	intergenic
2634176	STm135@ (STm10, STm4, STm8, STm3, STm5, STm2, STm1, STm9, STm12, STm7, STm6, STm11)	C	A	intergenic
2639012	STm135@ (STm10, STm4, STm8, STm3, STm5, STm2, STm1, STm9, STm12, STm7, STm6, STm11)	G	A	intergenic
2657083	STm135@ (STm10, STm4, STm8, STm3, STm5, STm2, STm1, STm9, STm12, STm7, STm6, STm11)	G	A	non synonymous	SL1344_2487	hypothetical protein	166	GCC -> GTC	A -> V
2719240	STm135@ (STm10, STm4, STm8, STm3, STm5, STm2, STm1, STm9, STm12, STm7, STm6, STm11)	G	A	synonymous	SL1344_2537	putative transcriptional regulator	266	CTG -> CTA	L -> L
2998018	STm135@ (STm10, STm4, STm8, STm3, STm5, STm2, STm1, STm9, STm12, STm7, STm6, STm11)	G	A	synonymous	SL1344_2809	recombinase A	158	GGC -> GGT	G -> G
3046327	STm135@ (STm10, STm4, STm8, STm3, STm5, STm2, STm1, STm9, STm12, STm7, STm6, STm11)	C	T	non synonymous	SL1344_2859	chaperone (associated with virulence)	111	GAG -> AAG	E -> K
3057485	STm135@ (STm10, STm4, STm8, STm3, STm5, STm2, STm1, STm9, STm12, STm7, STm6, STm11)	G	T	non synonymous	SL1344_2870	surface presentation of antigens protein (associated with type III secretion and virulence)	113	GCG -> GAG	A -> E
3075962	STm135@ (STm10, STm4, STm8, STm3, STm5, STm2, STm1, STm9, STm12, STm7, STm6, STm11)	G	A	non synonymous	SL1344_2890	membrane transport protein	368	CGC -> TGC	R -> C
3164276	STm135@ (STm10, STm4, STm8, STm3, STm5, STm2, STm1, STm9, STm12, STm7, STm6, STm11)	G	A	intergenic
3238279	STm135@ (STm10, STm4, STm8, STm3, STm5, STm2, STm1, STm9, STm12, STm7, STm6, STm11)	G	A	non synonymous	SL1344_3032	monooxygenase	261	CGC -> TGC	R -> C
3258197	STm135@ (STm10, STm4, STm8, STm3, STm5, STm2, STm1, STm9, STm12, STm7, STm6, STm11)	T	C	non synonymous	SL1344_3052	transketolase	288	AAA -> AGA	K -> R
3258431	STm135@ (STm10, STm4, STm8, STm3, STm5, STm2, STm1, STm9, STm12, STm7, STm6, STm11)	T	G	non synonymous	SL1344_3052	transketolase	210	AAA -> ACA	K -> T
3259316	STm135@ (STm10, STm4, STm8, STm3, STm5, STm2, STm1, STm9, STm12, STm7, STm6, STm11)	C	T	intergenic
3314901	STm135@ (STm10, STm4, STm8, STm3, STm5, STm2, STm1, STm9, STm12, STm7, STm6, STm11)	C	A	intergenic
3342788	STm135@ (STm10, STm4, STm8, STm3, STm5, STm2, STm1, STm9, STm12, STm7, STm6, STm11)	T	C	non synonymous	SL1344_3135	beta-cystathionase	364	GTA -> GCA	V -> A
3390495	STm135@ (STm10, STm4, STm8, STm3, STm5, STm2, STm1, STm9, STm12, STm7, STm6, STm11)	G	T	synonymous	SL1344_3177	tRNA nucleotidyltransferase	190	CCG -> CCT	P -> P
3400781	STm135@ (STm10, STm4, STm8, STm3, STm5, STm2, STm1, STm9, STm12, STm7, STm6, STm11)	G	T	intergenic
3505928	STm135@ (STm10, STm4, STm8, STm3, STm5, STm2, STm1, STm9, STm12, STm7, STm6, STm11)	G	A	synonymous	SL1344_3292	RNA polymerase sigma-54 factor (sigma-N)	34	CAG -> CAA	Q -> Q
3721725	STm135@ (STm10, STm4, STm8, STm3, STm5, STm2, STm1, STm9, STm12, STm7, STm6, STm11)	G	A	synonymous	SL1344_3501	glycogen phosphorylase	319	CTC -> CTT	L -> L
3822357	STm135@ (STm10, STm4, STm8, STm3, STm5, STm2, STm1, STm9, STm12, STm7, STm6, STm11)	A	G	non synonymous	SL1344_3584	putative polysaccharide biosynthesis protein catalytic subunit	812	TTG -> TCG	L -> S
3913524	STm135@ (STm10, STm4, STm8, STm3, STm5, STm2, STm1, STm9, STm12, STm7, STm6, STm11)	A	G	non synonymous	SL1344_3662	putative racemase	252	GAA -> GGA	E -> G
4025807	STm135@ (STm10, STm4, STm8, STm3, STm5, STm2, STm1, STm9, STm12, STm7, STm6, STm11)	C	G	synonymous	SL1344_3770	D-serine dehydratase	14	GTC -> GTG	V -> V
4137419	STm135@ (STm10, STm4, STm8, STm3, STm5, STm2, STm1, STm9, STm12, STm7, STm6, STm11)	C	T	synonymous	SL1344_3866	hypothetical protein	69	CTC -> CTT	L -> L
4336075	STm135@ (STm10, STm4, STm8, STm3, STm5, STm2, STm1, STm9, STm12, STm7, STm6, STm11)	C	A	non synonymous	SL1344_4052	inner membrane protein	216	GCA -> TCA	A -> S
4361514	STm135@ (STm10, STm4, STm8, STm3, STm5, STm2, STm1, STm9, STm12, STm7, STm6, STm11)	C	T	synonymous	SL1344_4071	N-acetyl-gamma-glutamyl-phosphate reductase	188	GGC -> GGT	G -> G
4428426	STm135@ (STm10, STm4, STm8, STm3, STm5, STm2, STm1, STm9, STm12, STm7, STm6, STm11)	C	T	non synonymous	SL1344_4121	hypothetical protein	31	GCG -> ACG	A -> T
4435441	STm135@ (STm10, STm4, STm8, STm3, STm5, STm2, STm1, STm9, STm12, STm7, STm6, STm11)	C	T	synonymous	SL1344_4125	hypothetical protein	178	CTG -> CTA	L -> L
4484191	STm135@ (STm10, STm4, STm8, STm3, STm5, STm2, STm1, STm9, STm12, STm7, STm6, STm11)	C	T	non synonymous	SL1344_4178	hypothetical protein	113	CCG -> CTG	P -> L
4636282	STm135@ (STm10, STm4, STm8, STm3, STm5, STm2, STm1, STm9, STm12, STm7, STm6, STm11)	G	A	non synonymous	SL1344_4305	inner membrane protein	44	GCG -> ACG	A -> T
4641131	STm135@ (STm10, STm4, STm8, STm3, STm5, STm2, STm1, STm9, STm12, STm7, STm6, STm11)	C	T	non synonymous	SL1344_4310	acyl Co-A dehydrogenase	313	GCA -> GTA	A -> V
4650343	STm135@ (STm10, STm4, STm8, STm3, STm5, STm2, STm1, STm9, STm12, STm7, STm6, STm11)	T	C	intergenic
4686212	STm135@ (STm10, STm4, STm8, STm3, STm5, STm2, STm1, STm9, STm12, STm7, STm6, STm11)	T	C	non synonymous	SL1344_4354A	hypothetical protein	45	ACA -> GCA	T -> A
730502	STm12	G	T	non synonymous	SL1344_0655	apolipoprotein N-acyltransferase	207	CCG -> CAG	P -> Q
1160547	STm12	C	T	non synonymous	SL1344_1056	glucose-1-phosphatase, secreted	176	CAT -> TAT	H -> Y
2695306	STm12	G	A	non synonymous	SL1344_2519	transcriptional activator cadC	320	TGG -> TAG	W -> *
1410393	STm11	G	A	non synonymous	SL1344_1304	hypothetical protein	284	GTA -> ATA	V -> I
1893269	STm11	A	C	non synonymous	SL1344_1766	cold shock-like protein CspC	19	TTC -> TGC	F -> C
3811706	STm11	G	A	synonymous	SL1344_3579	C4-dicarboxylate transport protein	392	GGC -> GGT	G -> G
4394753	STm11	G	C	non synonymous	SL1344_4093	DNA-directed RNA polymerase, beta'-subunit	1137	GGT -> GCT	G -> A
4711927	STm11	G	A	non synonymous	SL1344_4378	putative BglB family transcriptional antiterminator	630	GCG -> ACG	A -> T
142989	STm10	C	T	synonymous	SL1344_0122	penicillin-binding protein 3	421	CTA -> TTA	L -> L
177725	STm10	C	T	synonymous	SL1344_0152	pyruvate dehydrogenase E1 component	494	TCC -> TCT	S -> S
443621	STm10	C	T	non synonymous	SL1344_0388	ROK family protein	57	ACC -> ATC	T -> I
714384	STm10	C	A	synonymous	SL1344_0640	putative sigma-54 dependent transcriptional regulator	144	CGG -> AGG	R -> R
772193	STm10	C	T	synonymous	SL1344_0688	potassium-transporting ATPase A chain	418	GCG -> GCA	A -> A
782511	STm10	G	A	non synonymous	SL1344_0699	putative transport protein	37	TGC -> TAC	C -> Y
1207354	STm10	C	G	non synonymous	SL1344_1103	putative membrane transporter	353	GGC -> GCC	G -> A
1240877	STm10	C	T	synonymous	SL1344_1138	DNA polymerase III subunit delta'	158	CGC -> CGT	R -> R
1275379	STm10	T	G	non synonymous	SL1344_1168	sensor protein PhoQ, regulator of virulence determinants	55	GAA -> GCA	E -> A
1278163	STm10	C	A	non synonymous	SL1344_1171	hypothetical protein	67	GGT -> TGT	G -> C
1331386	STm10	G	T	synonymous	SL1344_1230	protease IV	78	GGC -> GGA	G -> G
1483528	STm10	G	A	non synonymous	SL1344_1384	putative proton/oligopeptide symporter	427	ACG -> ATG	T -> M
1570758	STm10	C	T	non synonymous	SL1344_1468	uptake hydrogenase small subunit	334	GTC -> ATC	V -> I
1656500	STm10	C	G	non synonymous	SL1344_1539	tellurite resistance protein TehA	104	TGG -> TGC	W -> C
1709601	STm10	A	T	intergenic
1881647	STm10	G	A	non synonymous	SL1344_1755	L-serine deaminase 1	235	CGC -> CAC	R -> H
1886808	STm10	C	T	synonymous	SL1344_1759	PTS system mannose-specific transporter subunit IIAB	236	GGC -> GGT	G -> G
2222411	STm10	G	T	synonymous	SL1344_2108	putative two-component system response regulator	53	ACG -> ACT	T -> T
2246833	STm10	G	A	non synonymous	SL1344_2131	hypothetical protein	153	ACC -> ATC	T -> I
2705920	STm10	C	T	intergenic
2834460	STm10	G	A	synonymous	SL1344_2656	DNA repair protein	3	GCG -> GCA	A -> A
2999570	STm10	G	A	non synonymous	SL1344_2811	membrane-bound lytic transglycosylase B	354	GCG -> GTG	A -> V
3088845	STm10	G	T	non synonymous	SL1344_2903	RNA polymerase sigma subunit RpoS (sigma-38)	68	TCA -> TAA	S -> *
3142737	STm10	G	A	synonymous	SL1344_2950	putative serine transporter	168	CTG -> CTA	L -> L
3435831	STm10	G	T	intergenic
3479862	STm10	G	A	non synonymous	SL1344_3262	argininosuccinate synthetase	79	GCA -> ACA	A -> T
3532094	STm10	C	T	non synonymous	SL1344_3314	stringent starvation protein A	172	GGT -> GAT	G -> D
3752449	STm10	G	A	non synonymous	SL1344_3528	high-affinity branched-chain amino acid transport system permease	95	GCG -> GTG	A -> V
3916730	STm10	G	A	synonymous	SL1344_3666	glycerol-3-phosphate dehydrogenase	207	GGC -> GGT	G -> G
3954603	STm10	C	T	synonymous	SL1344_3706	5'guanylate kinase	64	ACC -> ACT	T -> T
4301792	STm10	G	A	non synonymous	SL1344_4020	hypothetical protein	52	CCT -> CTT	P -> L
4316912	STm10	C	T	non synonymous	SL1344_4035	glycerol kinase	126	CGC -> CAC	R -> H
4686379	STm10	T	G	intergenic
4728149	STm10	C	T	non synonymous	SL1344_4395	ornithine carbamoyltransferase	235	TGG -> TGA	W -> *
4743541	STm10	C	T	non synonymous	SL1344_4409	putative inner membrane protein	202	TCC -> TTC	S -> F
4784402	STm10	C	T	non synonymous	SL1344_4440	hypothetical protein	60	CCA -> CTA	P -> L
4821358	STm10	G	A	synonymous	SL1344_4472	putative phosphoglycerol transferase	373	CTG -> TTG	L -> L
4828637	STm10	C	T	intergenic
347760	STm1	G	T	intergenic
650828	STm1	C	A	synonymous	SL1344_0578	ferric enterobactin transport ATP-binding protein FepC	80	GCG -> GCT	A -> A
936699	STm1	A	G	non synonymous	SL1344_0840	deoxyribose operon repressor	22	CTT -> CCT	L -> P
938569	STm1	A	G	non synonymous	SL1344_0842	multidrug translocase MdfA	272	AAT -> GAT	N -> D
1178538	STm1	C	A	non synonymous	SL1344_1070	putative transporter	192	GCT -> GAT	A -> D
2669352	STm1	C	T	synonymous	SL1344_2494	putative lipoprotein	354	ACG -> ACA	T -> T
3129390	STm1	A	T	non synonymous	SL1344_2939	sensor protein	470	CAG -> CTG	Q -> L
3518189	STm1	C	A	non synonymous	SL1344_3302	glutamate synthase [NADPH] large chain	750	AGC -> AGA	S -> R
3796052	STm1	C	A	non synonymous	SL1344_3567	gntR family regulatory protein	174	GAG -> GAT	E -> D
4643491	STm1	T	C	synonymous	SL1344_4313	hypothetical protein	238	TTG -> CTG	L -> L
168722	OB7 (STm12, STm7, STm6)	G	A	synonymous	SL1344_0145	nicotinate-nucleotide pyrophosphorylase	134	TTC -> TTT	F -> F
723729	OB7 (STm12, STm7, STm6)	G	A	synonymous	SL1344_0649	hypothetical protein	403	AAC -> AAT	N -> N
1027439	OB7 (STm12, STm7, STm6)	G	T	synonymous	SL1344_0921	transport ATP-binding protein MsbA	146	GTG -> GTT	V -> V
2179802	OB7 (STm12, STm7, STm6)	C	T	non synonymous	SL1344_2077	putative glycosyltransferase	192	ATG -> ATA	M -> I
2459633	OB7 (STm12, STm7, STm6)	G	A	synonymous	SL1344_2319	hypothetical protein	244	CCG -> CCA	P -> P
2949219	OB7 (STm12, STm7, STm6)	A	G	intergenic
3373933	OB7 (STm12, STm7, STm6)	G	T	synonymous	SL1344_3164	hypothetical protein	48	TCG -> TCT	S -> S
3466188	OB7 (STm12, STm7, STm6)	C	T	synonymous	SL1344_3252	amino acid permease	155	GTG -> GTA	V -> V
3772785	OB7 (STm12, STm7, STm6)	G	A	non synonymous	SL1344_3549	nickel responsive regulator	41	GCG -> ACG	A -> T
4607674	OB5-7 (STm9, STm12, STm7, STm6, STm11)	C	T	intergenic
333008	OB2 (STm3, STm5)	T	C	non synonymous	SL1344_0286	Rhs family protein	163	ATT -> ACT	I -> T
552203	OB2 (STm3, STm5)	G	A	synonymous	SL1344_0486	fosmidomycin resistance protein	249	TAC -> TAT	Y -> Y
1268589	OB2 (STm3, STm5)	T	C	synonymous	SL1344_1163	spermidine/putrescine transport ATP-binding protein PotA (ABC superfamily)	240	AAA -> AAG	K -> K
2472793	OB2 (STm3, STm5)	A	G	synonymous	SL1344_2331	amidophosphoribosyltransferase	259	TAT -> TAC	Y -> Y
3179226	OB2 (STm3, STm5)	G	A	synonymous	SL1344_2978	prepilin peptidase dependent protein A	23	AGC -> AGT	S -> S
3471110	OB2 (STm3, STm5)	A	G	synonymous	SL1344_3255	polynucleotide phosphorylase	326	GGT -> GGC	G -> G
2512340	OB2 (STm3, STm5)	G	A	non synonymous	SL1344_2369	putative acyltransferase	22	GGC -> AGC	G -> S
3233324	OB2 (STm3, STm5)	G	A	synonymous	SL1344_3029	glycine dehydrogenase	803	CTG -> TTG	L -> L
2005948	homoplasy (STm5, ST4/74, LT2, SL1344, STm10, STm11, STm12, T000240, D23580, STm6, STm7, STm4, STm2, STm3, STm1, STm8, STm9, UK-1, 14028S, SL1344)	C	T	non synonymous	SL1344_1888	flagellin	256	GAG -> AAG	E -> K
2149950	homoplasy (STm5, LT2, SL1344, STm10, STm11, STm12, T000240, D23580, STm6, STm7, STm4, STm2, STm3, STm1, STm8, STm9, UK-1, 14028S, ST1660/06, SL1344)	T	G	non synonymous	SL1344_2050	histidinol-phosphate aminotransferase (imidazole)	106	ATT -> ATG	I -> M
1744331	farm clone except STm8 (STm3, STm5, STm2, STm1, STm9, STm12, STm7, STm6, STm11)	T	C	synonymous	SL1344_1625	peptide transport system ATP-binding protein SapD	104	CCT -> CCC	P -> P
2550028	farm clone except STm8 (STm3, STm5, STm2, STm1, STm9, STm12, STm7, STm6, STm11)	C	G	non synonymous	SL1344_2403	cysteine synthase B	84	GGT -> GCT	G -> A
262088	farm clone + STm4 (STm4, STm8, STm3, STm5, STm2, STm1, STm9, STm12, STm7, STm6, STm11)	G	T	non synonymous	SL1344_0224	hypothetical protein	366	CAG -> CAT	Q -> H
425943	farm clone + STm4 (STm4, STm8, STm3, STm5, STm2, STm1, STm9, STm12, STm7, STm6, STm11)	G	A	synonymous	SL1344_0368	autotransporter/virulence factor	431	TCG -> TCA	S -> S
1828850	farm clone + STm4 (STm4, STm8, STm3, STm5, STm2, STm1, STm9, STm12, STm7, STm6, STm11)	G	A	synonymous	SL1344_1701	putative regulator	38	CTG -> TTG	L -> L
3972028	farm clone + STm4 (STm4, STm8, STm3, STm5, STm2, STm1, STm9, STm12, STm7, STm6, STm11)	C	A	intergenic
253317	farm clone (STm8, STm3, STm5, STm2, STm1, STm9, STm12, STm7, STm6, STm11)	C	A	non synonymous	SL1344_0216	methionine aminopeptidase	176	GGC -> TGC	G -> C
258927	farm clone (STm8, STm3, STm5, STm2, STm1, STm9, STm12, STm7, STm6, STm11)	G	A	synonymous	SL1344_0221	1-deoxy-D-xylulose 5-phosphate reductoisomerase	362	GCG -> GCA	A -> A
346375	farm clone (STm8, STm3, STm5, STm2, STm1, STm9, STm12, STm7, STm6, STm11)	A	G	intergenic
666858	farm clone (STm8, STm3, STm5, STm2, STm1, STm9, STm12, STm7, STm6, STm11)	C	T	non synonymous	SL1344_0593	hypothetical protein	170	GAA -> AAA	E -> K
671672	farm clone (STm8, STm3, STm5, STm2, STm1, STm9, STm12, STm7, STm6, STm11)	G	A	non synonymous	SL1344_0597	alkyl hydroperoxide reductase F52A protein (subunit F)	311	GCA -> ACA	A -> T
819406	farm clone (STm8, STm3, STm5, STm2, STm1, STm9, STm12, STm7, STm6, STm11)	C	T	intergenic
889846	farm clone (STm8, STm3, STm5, STm2, STm1, STm9, STm12, STm7, STm6, STm11)	G	A	synonymous	SL1344_0799	hypothetical protein	44	GGC -> GGT	G -> G
1144414	farm clone (STm8, STm3, STm5, STm2, STm1, STm9, STm12, STm7, STm6, STm11)	G	A	intergenic
1146881	farm clone (STm8, STm3, STm5, STm2, STm1, STm9, STm12, STm7, STm6, STm11)	C	T	synonymous	SL1344_1041	5-carboxymethyl-2-hydroxymuconate semialdehyde dehydrogenase	351	CCC -> CCT	P -> P
1233741	farm clone (STm8, STm3, STm5, STm2, STm1, STm9, STm12, STm7, STm6, STm11)	T	G	non synonymous	SL1344_1130	3-oxoacyl-ACP synthase	96	AGT -> AGG	S -> R
1384581	farm clone (STm8, STm3, STm5, STm2, STm1, STm9, STm12, STm7, STm6, STm11)	G	A	intergenic
1387616	farm clone (STm8, STm3, STm5, STm2, STm1, STm9, STm12, STm7, STm6, STm11)	G	A	synonymous	SL1344_1284	putative ligase/synthetase	356	AAC -> AAT	N -> N
1392559	farm clone (STm8, STm3, STm5, STm2, STm1, STm9, STm12, STm7, STm6, STm11)	G	A	intergenic
1467986	farm clone (STm8, STm3, STm5, STm2, STm1, STm9, STm12, STm7, STm6, STm11)	C	A	intergenic
1599582	farm clone (STm8, STm3, STm5, STm2, STm1, STm9, STm12, STm7, STm6, STm11)	C	A	non synonymous	SL1344_1491	hypothetical protein	229	GAG -> GAT	E -> D
1605201	farm clone (STm8, STm3, STm5, STm2, STm1, STm9, STm12, STm7, STm6, STm11)	C	T	synonymous	SL1344_1497	alcohol dehydrogenase	158	TTC -> TTT	F -> F
1659229	farm clone (STm8, STm3, STm5, STm2, STm1, STm9, STm12, STm7, STm6, STm11)	G	A	synonymous	SL1344_1542	hypothetical protein	193	GAG -> GAA	E -> E
1845118	farm clone (STm8, STm3, STm5, STm2, STm1, STm9, STm12, STm7, STm6, STm11)	T	C	non synonymous	SL1344_1716	Ni/Fe-hydrogenase 1 b-type cytochrome subunit	171	TTC -> CTC	F -> L
1941802	farm clone (STm8, STm3, STm5, STm2, STm1, STm9, STm12, STm7, STm6, STm11)	C	A	non synonymous	SL1344_1823	lipid A acyltransferase	244	GTG -> TTG	V -> L
1965313	farm clone (STm8, STm3, STm5, STm2, STm1, STm9, STm12, STm7, STm6, STm11)	A	G	intergenic
2222452	farm clone (STm8, STm3, STm5, STm2, STm1, STm9, STm12, STm7, STm6, STm11)	C	T	non synonymous	SL1344_2108	putative two-component system response regulator	67	ACC -> ATC	T -> I
2901875	farm clone (STm8, STm3, STm5, STm2, STm1, STm9, STm12, STm7, STm6, STm11)	C	T	intergenic
3035854	farm clone (STm8, STm3, STm5, STm2, STm1, STm9, STm12, STm7, STm6, STm11)	T	A	intergenic
3113717	farm clone (STm8, STm3, STm5, STm2, STm1, STm9, STm12, STm7, STm6, STm11)	C	T	non synonymous	SL1344_2927	sulfite reductase (NADPH) flavoprotein subunit beta	209	CGC -> CAC	R -> H
3191098	farm clone (STm8, STm3, STm5, STm2, STm1, STm9, STm12, STm7, STm6, STm11)	G	T	synonymous	SL1344_2988	2-acylglycerophosphoethanolamine acyltransferase	132	GTC -> GTA	V -> V
3240747	farm clone (STm8, STm3, STm5, STm2, STm1, STm9, STm12, STm7, STm6, STm11)	C	T	synonymous	SL1344_3034	proline aminopeptidase II	252	GAG -> GAA	E -> E
3413660	farm clone (STm8, STm3, STm5, STm2, STm1, STm9, STm12, STm7, STm6, STm11)	A	C	non synonymous	SL1344_3197	drug efflux protein	227	ATC -> CTC	I -> L
3795757	farm clone (STm8, STm3, STm5, STm2, STm1, STm9, STm12, STm7, STm6, STm11)	C	T	intergenic
3990138	farm clone (STm8, STm3, STm5, STm2, STm1, STm9, STm12, STm7, STm6, STm11)	G	A	non synonymous	SL1344_3733	putative transferase	277	GCG -> GTG	A -> V
4148913	farm clone (STm8, STm3, STm5, STm2, STm1, STm9, STm12, STm7, STm6, STm11)	T	C	non synonymous	SL1344_3877	putative undecaprenyl-phosphate alpha-N-acetylglucosaminyltransferase	99	ATT -> ACT	I -> T
4846736	farm clone (STm8, STm3, STm5, STm2, STm1, STm9, STm12, STm7, STm6, STm11)	C	T	non synonymous	SL1344_4498	putative fimbrial protein	105	ATG -> ATA	M -> I
4873140	farm clone (STm8, STm3, STm5, STm2, STm1, STm9, STm12, STm7, STm6, STm11)	C	A	synonymous	SL1344_4521	putative fimbrial chaperone protein	73	CCG -> CCT	P -> P
